# Supplementary material for: Comparative efficacy of three active treatment modules on psychosocial variables in patients with long-term mechanical low-back pain: a randomized-controlled trial
Source: Arch Physiother. 2015 Sep 21;5:10. doi: 10.1186/s40945-015-0010-0 (PMC5759898; doi:10.1186/s40945-015-0010-0)
Supplement: Additional file 1: — Illustration pamphlet for your back care. (DOCX 374 kb) [file 40945_2015_10_MOESM1_ESM.docx]

Archive with 1 entries (1 files):
- ESM/40945_2015_10_MOESM1_ESM.docx
